# Supplementary material for: Facile Synthesis of Novel Magnetic Janus Graphene Oxide for Efficient and Recyclable Demulsification of Crude Oil-in-Water Emulsion
Source: Molecules. 2024 Jul 13;29(14):3307. doi: 10.3390/molecules29143307 (PMC11279671; doi:10.3390/molecules29143307)
Supplement: Supplementary file 1 [file molecules-29-03307-s001.zip]

Archive with 1 entries (1 files):
- molecules-3028153-supplementary.pdf
